# Supplementary material for: Ex-vivo Mechanical Testing of Novel Laryngeal Clamps Used for Laryngeal Advancement Constructs
Source: Front Vet Sci. 2020 Mar 12;7:139. doi: 10.3389/fvets.2020.00139 (PMC7081719; doi:10.3389/fvets.2020.00139)
Supplement: Supplementary file 1 [file Table_1.XLSX]

## Sheet: Sheet1
								Thyroid Cartilage L side
								No	ID	Weight	Age	1	2	3	4	5	6	7	8	9	10	Avg
								1	L1	500		3.5	2.36	3.49	2.91	3.11	3.55	5.81	4.2	4.95	4.21	3.809
								2	L2	450		3.03	3.63	4.28	2.75	2.61	3.14	5.4	4.16	5.09	5.3	3.939
								3	L3	600		3.36	3.29	4.88	3.68	3.27	3.3		4.54	4.06	3.99	3.81889
								4	L21	550		3.47	3.68	4.68	3.2	3.74	4.08	4.78	4.46	3.24	5.81	4.114
								5	L22	450		3.33	2.83	3.2	2.93	3.4	3.54	4.91	3.75	4.25	5.69	3.783
								6	L23	550		3.82	3.71	2.79	2.88	2.8	3.65	5.16	5.25	4.53	5.86	4.045
								7	L24	550		2.97	3.27	2.86	2.74	3.5	2.85	5.78	4.43	3.67	5.83	3.79
								8	LAR30	600	10	4.77	4.71	4.17	3.34	3.55	5.33	5.15	5.27	4.37	7.86	4.852
								9	LAR26	600	21	3.23	4.1	3.03	3.78	3.99	3.86	5.64	5.33	4.29	5.95	4.32
								10	LAR32	600	18	4.18	3.41	3.91	4.49	3.58	4.17	6.6	6.25	4.57	7.09	4.825
								11	LAR25	600	29	3.04	3.29	4.01	4.06	3.57	3.65	6.27	4.51	4.8	6.46	4.366
								12	LAR29	600	27	3.86	4.17	4.04	3.89	4.14	3.46	5.3	5.91	4.22	5.93	4.492
								13	LAR28	500	9	3.5	3.44	3.72	3.51	3.61	4.09	6.23	4.14	4.62	6.62	4.348
								14	LAR31	600	16	4.83	5.34	4.27	4.4	4.42	3.98	7.44	4.35	4	7.5	5.053
								15	LAR35	550	18	5.15	4.92	3.08	3.98	4.83	3.23	6.72	4.83	4.84	7.86	4.944
								16	LAR27	550		6.24	4.64	5.02	3.47	3.7	4.81	6.33	4.52	4.85	6.86	5.044
								17	LAR38	650	14	3.62	4.24	3.63	3.94	3.65	4.64	5.67	5.37	5	5.4	4.516
								18	LAR34	600	21	2.95	3.52	3.84	2.79	4.26	3.8	6.15	5.45	4.45	5.67	4.288
								19	LAR42	550	3	3.05	3.59	3.81	3.22	4.1	3.93	5.15	4.94	4.26	6.46	4.251
								20	LAR40	600	16	3.07	4.24	3.46	2.69	3.47	3.67	4.34	4.2	4.74	5.71	3.959
								21	LAR43	500	2	4.29	3.45	3.72	3.65	3.63	3.58	6.15	4.75	4.1	6.22	4.354
								22	LAR33	500	2	4.27	4.17	4.2	3.57	3.83	3.87	6.17	6.04	3.71	6.62	4.645
								23	LAR44	600		4.69	4.14	4.85	3.6	3.84	3.88	7.5	5.69	4.51	8.08	5.078
								24	LAR41	600	18	3.95	5.03	3.62	3.68	4.09	3.89	5.3	4.35	4.43	7.69	4.603
								25	LAR39	800	13	5.01	5.44	5.78	4.59	5.55	5.94	10.44	7.18	6.91	11.18	6.802
									St Dev			0.846904	0.766519	0.722564	0.562691	0.606269	0.67555	1.2241	0.81034	0.670377	1.43194
									Var			0.717246	0.587551	0.522099	0.316621	0.367562	0.456367	1.49842	0.656651	0.449406	2.05044
									Mean	570	16	3.8872	3.9444	3.9336	3.5096	3.7696	3.9156	6.01625	4.9548	4.4984	6.474
								Thyroid Cartilage R side
								No	ID	Weight	Age	1	2	3	4	5	6	7	8	9	10	Avg
								1	R1	500		3.11	2.3	3.63	3.05	3.14	3.4	5.6	4.8	4.99	4.23	3.825
								2	R2	450		2.86	2.67	3.98	3.05	2.71	3.11	4.72	3.76	4.65	4.53	3.604
								3	R3	600		3.29	3.18	5.29	4.12	3.45	3.9	5.91	5.27	6.07	4.98	4.546
								4	R21	550		3.42	3.29	3.77	3.66	2.95	3.23	4.23	4.28	3.78	4.54	3.715
								5	R22	450		3.36	3.67	3.5	3.78	3.87	3.48	5.53	4.4	4.86	5.8	4.225
								6	R23	550		4.97	3.96	3.1	2.94	3.1	3.8	5.75	4.81	4.96	5.6	4.299
								7	R24	550		3.36	3.82	3.57	2.68	3.67	3.89	5.38	4.7	4.23	5.68	4.098
								8	LAR30	600	10	5.74	3.36	4.03	3.44	3.27	6.11	7.01	6.08	5.44	8.04	5.252
								9	LAR26	600	21	3.16	4.16	3.59	3.79	3.74	3.54	5.87	4.72	3.78	6.15	4.25
								10	LAR32	600	18	4.2	3.24	4.66	4.82	4.18	4.28	6.82	5.55	5.12	6.07	4.894
								11	LAR25	600	29	3.53	3.96	4.18	3.47	3.52	4.3	5.71	4.18	4.87	5.6	4.332
								12	LAR29	600	27	4.44	4.12	3.63	3.28	3.59	3.71	4.24	4.54	3.47	3.23	3.825
								13	LAR28	500	9	4.36	3.17	4.27	3.94	3.33	4.07	6.89	5.34	4.69	6.88	4.694
								14	LAR31	600	16	4.82	3.5	4.24	4.42	4.18	3.52	5.5	4.12	4.15	7.46	4.591
								15	LAR35	550	18	4.83	4.05	4.36	3.4	4.32	3.93	6.57	5.99	3.96	7	4.841
								16	LAR27	550		5.33	3.82	5.76	3.55	3.94	5.57	6.33	4.78	5.37	6.79	5.124
								17	LAR38	650	14	3.93	3.58	4.22	4	4.15	3.92	5.89	5.25	4.45	5.67	4.506
								18	LAR34	600	21	3.95	4.02	3.9	3.05	2.74	3.47	5.47	5.15	4.45	6.07	4.227
								19	LAR42	550	3	3.11	3.63	3.85	3.07	3.66	3.25	5.15	5.57	4.08	7.52	4.289
								20	LAR40	600	16	4.75	4.28	3.06	3.22	3.4	3.78	4.76	4.2	3.49	5.04	3.998
								21	LAR43	500	2	3.93	4.02	3.57	4.03	3.83	3.87	6.17	5.73	4.84	6.45	4.644
								22	LAR33	500	2	4.22	4.27	4.07	3.82	4.17	3.83	6.17	4.82	4.18	6.4	4.595
								23	LAR44	600		4.69	4.05	4.15	3.88	4.55	3.75	5.39	4.16	4.08	5.63	4.433
								24	LAR41	600	18	5.21	4.48	3.04	4.15	4.89	3.89	5.44	5.05	5.1	7.86	4.911
								25	LAR39	800	13	5.07	5.53	5.92	5.13	5.39	5.63	10.68	7.68	6.55	11.3	6.888
									St Dev			0.819304	0.633832	0.734387	0.592139	0.644396	0.745838	1.23921	0.829415	0.753404	1.57979
									Var			0.671259	0.401743	0.539324	0.350629	0.415246	0.556274	1.53563	0.687929	0.567617	2.49574
									Mean	570	14.8125	4.1456	3.7652	4.0536	3.6696	3.7496	3.9692	5.8872	4.9972	4.6244	6.1808
											8.11762
