# Supplementary material for: Ex-vivo Mechanical Testing of Novel Laryngeal Clamps Used for Laryngeal Advancement Constructs
Source: Front Vet Sci. 2020 Mar 12;7:139. doi: 10.3389/fvets.2020.00139 (PMC7081719; doi:10.3389/fvets.2020.00139)
Supplement: Supplementary file 2 [file Table_2.XLSX]

## Sheet: MTS testing
Single Side Larynx Suture Pullout
Test Identification					MTS Testing
ID Sample	Side	Approx Weight (kg)	Mean Thickness (mm)	Suture Type	Methode of failure	Maximum Load (N)	Extension at Break (mm)	Extension at Max Load (mm)	Extension at Yield (mm)	Force at Yield (N)	Tensile stress at Yield (Mpa)	Tensile Stress at maximum load (N/mm2)	Modulus (N/mm)
L4	L	500	4.5	Fiberwire No. 5	Thyroid Cartilage Tear	223.59	55.8	55.3	39.56	148.97	14.897	22.36	3.87
R4	R	500	4.4	Fiberwire No. 5	Thyroid Cartilage Tear	221.092	39.9121	39.7572	31.29	176.29	17.629	21.54	5.78
L5	L	500	4.4	Ticron No. 5	Thyroid Cartilage Tear	196.1	56.51	56.01	56.01	196.1	19.61	19.61	3.72
R5	R	500	4.3	Ticron No. 5	Thyroid Cartilage Tear	196.24	56.28	55.78	40.78	161.54	16.154	19.62	3.96
L21	L	550	4.11	Ticron No. 5	Thyroid Cartilage Tear	205.77	79.59	80.01	58.28	149.81	14.981	20.57	2.31
R21	R	550	3.72	Ticron No. 5	Thyroid Cartilage Tear	199.55	70.72	47.78	70.89	196.46	19.646	19.95	2.69
L22	L	450	3.78	Ticron No. 5	Thyroid Cartilage Tear	219.88	61.29	61.6	29.79	122.01	12.201	21.99	3.77
R22	R	450	4.22	Ticron No. 5	Thyroid Cartilage Tear	183.61	48.04	47.55	47.55	183.61	18.361	18.36	4.23
L23	L	550	4.04	Ticron No. 5	Thyroid Cartilage Tear	178.4	48.29	47.78	47.78	178.4	17.84	17.84	3.95
R23	R	550	4.29	Ticron No. 5	Thyroid Cartilage Tear	165.95	39.79	39.29	38.29	161.95	16.195	16.59	4.32
Variance		1555.56	0.0692489			371.596	160.499	141.449	164.821	544.912	5.44912	3.47356	0.872467
St Dev		39.4405	0.263152			19.2768	12.6688	11.8932	12.8383	23.3433	2.33433	1.86375	0.934059
Mean		510	4.176			199.018	55.6222	53.0857	46.022	167.514	16.7514	19.843	3.86
Single Side Larynx Suture Button Pullout
Test Identification					MTS Testing
ID Sample	Side	Approx Weight (kg)	Mean Thickness (mm)	Suture Type	Methode of failure	Maximum Load (N)	Extension at Break (mm)	Extension at Max Load (mm)	Extension at Yield (mm)	Force at Yield (N)	Tensile stress at Yield (Mpa)	Tensile Stress at maximum load (N/mm2)	Modulus (N/mm)
L24	L	550	3.79	Ticron No. 5	Thyroid Cartilage Tear	144.84	64.99	64.49	24.79	67.35	6.735	14.48	2.3
R24	R	550	4.07	Ticron No. 5	Thyroid Cartilage Tear	169.65	39.61	39.3	33.79	150.52	15.052	16.96	4.56
L7	L	550	4.61	Fiberwire No. 5	Thyroid Cartilage Tear	147.607	24.1544	23.2845	22.7847	147.61	14.761	19.99	7.0374
R7	R	550	4.85	Fiberwire No. 5	Thyroid Cartilage Tear	190.12	49.88	49.38	23.29	85.83	8.583	19.01	4.05282
L8-2	L	600	5.1	Ticron No. 5	Thyroid Cartilage Tear	225.92	65.52	65.28	35.28	172.18	17.218	22.59	4.06
R8	R	600	5.08	Ticron No. 5	Suture break	234.54	39.78	39.29	39.29	234.35	23.435	23.44	5.61271
L9	L	500	4.76	Ticron No. 5	Thyroid Cartilage Tear	144.16	26.79	26.29	26.29	144.16	14.416	14.42	5.69
R9	R	500	5.02	Ticron No. 5	Thyroid Cartilage Tear	239.23	60.44	60.32	43.29	180.76	18.076	23.92	4.03
L10	L	550	4.9	Ticron No. 5	Thyroid Cartilage Tear	144.1	49.26	49.26	14.28	84.77	8.477	14.41	6.15
R10	R	550	5.13	Ticron No. 5	Thyroid Cartilage Tear	122.87	42.21	42.21	29.28	118.04	11.804	12.29	4.16
Variance		1111.11	0.209032			1865.23	212.81	216.599	76.1079	2612.1	26.121	18.0268	1.85389
St Dev		33.3333	0.4572			43.1883	14.588	14.7173	8.72398	51.1087	5.11087	4.24579	1.36158
Mean		550	4.731			176.304	46.2634	45.9105	29.2365	138.557	13.8557	18.151	4.76529
Single Side Larynx Thyroid Clips Pullout
Test Identification					MTS Testing
ID Sample	Side	Approx Weight (kg)	Mean Thickness (mm)	Suture Type	Methode of failure	Maximum Load (N)	Extension at Break (mm)	Extension at Max Load (mm)	Extension at Yield (mm)	Force at Yield (N)	Tensile stress at Yield (Mpa)	Tensile Stress at maximum load (N/mm2)	Modulus (N/mm)
L12	L	500	4.08	Fiberwire No. 5	Crico-thyroid Lig tear	241.363	55.96	55.79	55.79	241.36	24.136		4.38
R12	R	500	4.27	Fiberwire No. 5	Crico-thyroid Lig tear	250.33	101.47	100.97	57.29	119.31	11.931		2.01
L13	L	700	6.77	Fiberwire No. 5	Crico-thyroid Lig tear	211.854	57.79	57.29	57.28	211.85	21.185		3.88
R13	R	700	6.72	Fiberwire No. 5	Crico-thyroid Lig tear	138.34	52.41	51.91	51.4	138.34	13.834		2.83
L14	L	550	4.78	Fiberwire No. 5	Thyroid Cartilage Tear	209.33	81.81	81.31	34.28	114.5	11.45	20.93	2.24
R14	R	550	5.12	Fiberwire No. 5	Crico-thyroid Lig tear	208.38	50.55	50.05	49.05	208.38	20.838	20.84	4.01
L15	L	600	4.94	Fiberwire No. 5	Thyroid Cartilage Tear	211.67	77.73	77.35	44.79	144.05	14.405	21.17	2.86
R15	R	600	5.19	Fiberwire No. 5	Thyroid Cartilage Tear	275.35	69.72	69.37	28.28	113.2	11.32	27.53	4.28
L16	L	450	4.19	Fiberwire No. 5	Crico-thyroid Lig tear	152.77	36.28	35.78	35.78	152.77	15.277	15.28	4.65
R16	R	450	4.1	Fiberwire No. 5	Crico-thyroid Lig tear	169.94	34.05	33.78	33.78	169.93	16.993	16.99	5.34
Variance		8222.22	1.00407			1867.91	441.872	440.733	120.059	2046.71	20.4671	17.9455	1.21584
St Dev		90.6765	1.00203			43.2193	21.0208	20.9936	10.9571	45.2405	4.52405	4.23621	1.10265
Mean		560	5.016			206.933	61.777	61.36	44.772	161.369	16.1369	20.4567	3.648
Larynx Construct Suture Pullout
Test Identification					MTS Testing
ID Sample	Age	Breed	Sex	Suture Type	Methode of failure	Maximum Load (N)	Extension at Break (mm)	Extension at Max Load (mm)	Extension at Yield (mm)	Force at Yield (N)	Tensile stress at Yield (Mpa)	Tensile Stress at maximum load (N/mm2)	Modulus (N/mm)
LAR25	29	TB	Female	Ticron No. 5	Crico-thyroid lig tear	345.1	49.78	49.28	20.7858	164.32	16.432	34.51	5.77
LAR26	21	TB	Male	Ticron No. 5	Thyroid Cartilage Tear	492.33	84.17	83.79	28.79	234.07	23.407	49.23	4.96
LAR27		TWH	Male	Ticron No. 5	Thyroid Cartilage Tear	470.58	69.28	68.78	42.28	273.7	27.37	47.05	7.25
LAR28	9	ASB	Female	Ticron No. 5	Crico-thyroid lig tear	332.48	61.53	61.02	32.29	232.2	23.22	33.25	5.83
LAR29	27	TB	Female	Ticron No. 5	Thyroid Cartilage Tear	377.01	57.94	57.44	36.78	302.66	30.266	37.7	6.91
LAR30	10	QH	Female	Ticron No. 5	Thyroid Cartilage Tear	410.27	70.86	70.54	36.284	295.264	29.5264	41.02	7.54
LAR31	16	HAN	Male	Ticron No. 5	Thyroid Cartilage Tear	463.36	68.09	67.59	34.7931	302.925	30.2925	46.34	6.34
LAR32	18	WB	Male	Ticron No. 5	Thyroid Cartilage Tear	458.79	70.04	69.77	28.7841	216.008	21.6008	45.88	6.34
LAR33	2	TB	Female	Ticron No. 5	Thyroid Cartilage Tear	531.86	57.24	56.78	22.2851	224.461	22.4461	53.19	8.95
LAR34	21	TB	Female	Ticron No. 5	Thyroid Cartilage Tear	421.16	64.98	63.98	50.7105	400.891	40.0891		7.36
Variance	77					4204.63	89.7021	90.68	80.7373	4280.64	42.8064	47.1878	1.27252
St Dev	8.77496					64.8431	9.47112	9.52261	8.98539	65.4266	6.54266	6.86934	1.12806
Mean	17					430.294	65.391	64.897	33.3783	264.65	26.465	43.13	6.725
Larynx Construct Thyroid Clamps Pullout
Test Identification					MTS Testing
ID Sample	Age	Breed	Sex	Suture Type	Methode of failure	Maximum Load (N)	Extension at Break (mm)	Extension at Max Load (mm)	Extension at Yield (mm)	Force at Yield (N)	Tensile stress at Yield (Mpa)	Tensile Stress at maximum load (N/mm2)	Modulus (N/mm)
LAR46	18	TB	Female	Ticron No. 5	Suture Break	405.85	39.48	39.28	39.28	405.85	40.585	40.58	10.36
LAR36	29	TB	Female	Ticron No. 5	Suture Break	295.59	52.04	51.9	42.4077	242.813	24.2813	29.55	5.68
LAR37	10	QH	Female	Ticron No. 5	Crico-thyroid lig tear	343.04	70.78	70.31	42.05	191.1	19.11	34.3	4.52
LAR38	14	WB	Male	Ticron No. 5	Suture Break	438.06	58.09	58.03	53.0391	418.001	41.8001	43.81	8.14
LAR39	13	Claysdale	Male	Ticron No. 5	Suture Break	307.99	44.54	44.29	44.29	307.99	30.799	30.8	7.28
LAR48	16	TB	Female	Ticron No. 5	Suture Break	361.82	51.86	51.7	51.7	361.82	36.182	36.18	5.87
LAR49	18	QH	Male	Ticron No. 5	Suture Break	311.54	49.09	48.92	39.79	280.85	28.08	31.15	6.39
LAR42	3	TB	Male	Ticron No. 5	Suture Break	443.66	53.3	53.62	50.7834	424.235	42.4235	44.37	8.32
LAR43	2	TB	Male	Ticron No. 5	Suture Break	417.52	49.03	48.78	30.2848	231.926	23.1926	41.75	8.45
LAR44		TB	Male	Ticron No. 5	Suture Break	353.72	57.61	57.38	31.793	197.553	19.7553	35.72	5.41
Variance	67.75					3046.09	72.1404	71.4012	61.0323	8298.65	82.9894	30.3908	3.17386
St Dev	8.23104					55.1914	8.49355	8.44992	7.81232	91.0969	9.10985	5.51279	1.78153
Mean	13.6667					367.879	52.582	52.421	42.5418	306.214	30.6209	36.821	7.042
Anchor	Approx Weight (kg)	Mean Thickness (mm)	Maximum Load (N)	Extension at Break (mm)	Extension at Max Load (mm)	Extension at Yield (mm)	Force at Yield (N)	Tensile Stress at maximum load (N/mm2)	Tensile Stress at Break (N/mm2)	Modulus (N/mm)
Suture	510	4.176	199.018	55.6222	53.0857	46.022	167.514	19.843	19.113	3.86
Suture and Button	550	4.731	176.304	46.2634	45.9105	29.2365	138.557	18.151	18.5225	4.76529
Thyroid Clips	560	5.016	206.933	61.777	61.36	44.772	161.369	20.4567	19.6933	3.648
